# Supplementary material for: Sound Decision Making in Uncertain Times: Can Systems Modelling Be Useful for Informing Policy and Planning for Suicide Prevention?
Source: Int J Environ Res Public Health. 2022 Jan 27;19(3):1468. doi: 10.3390/ijerph19031468 (PMC8835017; doi:10.3390/ijerph19031468)
Supplement: Supplementary file 1 [file ijerph-19-01468-s001.zip]

Archive with 1 entries (1 files):
- ijerph-1532726-supplementary.pdf
